# Supplementary material for: Photo-Responsivity Improvement of Photo-Mobile Polymers Actuators Based on a Novel LCs/Azobenzene Copolymer and ZnO Nanoparticles Network
Source: Nanomaterials (Basel). 2021 Dec 7;11(12):3320. doi: 10.3390/nano11123320 (PMC8705796; doi:10.3390/nano11123320)
Supplement: Supplementary file 1 [file nanomaterials-11-03320-s001.zip]

Archive with 1 entries (1 files):
- nanomaterials-1476933-supplementary.pdf
